# Supplementary material for: Cardiovascular Performance Measurement in Water Fleas by Utilizing High-Speed Videography and ImageJ Software and Its Application for Pesticide Toxicity Assessment
Source: Animals (Basel). 2020 Sep 5;10(9):1587. doi: 10.3390/ani10091587 (PMC7552287; doi:10.3390/ani10091587)
Supplement: Supplementary file 1 [file animals-10-01587-s001.zip]

Archive with 4 entries (4 files):
- Video S1_Temperature Changes on Dmagna heartbeat.mp4
- Video S2_Imidacloprid on Dmagna heartbeat.mp4
- Video S3_Imidacloprid on Dmagna blood flow (7X slow motion).wmv
- 20200804_Cardiovascular Function Calculation on Daphnids (SOP).pdf
